# Supplementary material for: Elevated energy costs of biomass production in mitochondrial respiration-deficient Saccharomyces cerevisiae
Source: FEMS Yeast Res. 2023 Jan 24;23:foad008. doi: 10.1093/femsyr/foad008 (PMC9949590; doi:10.1093/femsyr/foad008)
Supplement: foad008_Supplemental_Files [file foad008_supplemental_files.zip]

Archive with 2 entries (2 files):
- pcYeast8_supplementaryFigures.pdf
- pcYeast8_supplementaryNotes.pdf
